# Supplementary material for: Effect of NaCl Pretreatment on the Relationship between the Color Characteristics and Taste of Cirsium setidens Processed Using a Micro-Oil-Sprayed Thermal Air Technique
Source: Plants (Basel). 2023 Sep 6;12(18):3193. doi: 10.3390/plants12183193 (PMC10535967; doi:10.3390/plants12183193)
Supplement: Supplementary file 1 [file plants-12-03193-s001.zip]

Archive with 1 entries (1 files):
- plants-2555382-supplementary.pdf
